# Supplementary material for: Microbiome Responses to Oral Fecal Microbiota Transplantation in a Cohort of Domestic Dogs
Source: Vet Sci. 2024 Jan 19;11(1):42. doi: 10.3390/vetsci11010042 (PMC10821121; doi:10.3390/vetsci11010042)
Supplement: Supplementary file 1 [file vetsci-11-00042-s001.zip]

Archive with 2 entries (2 files):
- vetsci-2738834-supplementary/Supplementary Figures.pdf
- vetsci-2738834-supplementary/Supplementary Tables.xlsx
